# Supplementary material for: Comparative Genomics of Burkholderia singularis sp. nov., a Low G+C Content, Free-Living Bacterium That Defies Taxonomic Dissection of the Genus Burkholderia
Source: Front Microbiol. 2017 Sep 6;8:1679. doi: 10.3389/fmicb.2017.01679 (PMC5592201; doi:10.3389/fmicb.2017.01679)
Supplement: Supplementary file 1 [file Table_1.XLSX]

## Sheet: ANIbMA
#ANIb and aligned percentage
	FinalContigs.fa	Burkholderia sp. TSV85	Burkholderia sp. TSV86	Burkholderia pseudomallei K96243	Burkholderia oklahomensis C6786	Burkholderia thailandensis E264	Burkholderia mallei ATCC 23344	Burkholderia thailandensis MSMB43
FinalContigs.fa	*	98.09 [85.61]	94.40 [83.08]	83.77 [56.01]	84.09 [56.74]	83.86 [55.65]	83.67 [51.79]	84.20 [55.29]
Burkholderia sp. TSV85	97.99 [84.66]	*	94.28 [82.50]	83.75 [54.76]	84.19 [54.79]	84.09 [53.83]	83.70 [50.82]	84.27 [54.73]
Burkholderia sp. TSV86	94.34 [78.90]	94.35 [79.28]	*	83.78 [53.26]	84.16 [53.69]	84.09 [52.55]	83.64 [49.28]	84.35 [53.15]
Burkholderia pseudomallei K96243	83.74 [38.87]	83.79 [38.61]	83.66 [38.88]	*	90.14 [56.20]	92.20 [58.48]	98.05 [61.04]	92.25 [54.93]
Burkholderia oklahomensis C6786	83.81 [42.22]	83.90 [41.62]	83.68 [41.95]	89.59 [62.27]	*	89.77 [61.23]	89.39 [53.91]	90.55 [59.83]
Burkholderia thailandensis E264	83.91 [42.57]	84.02 [41.97]	83.85 [42.17]	92.18 [65.34]	90.33 [61.60]	*	91.54 [55.04]	92.93 [60.97]
Burkholderia mallei ATCC 23344	84.50 [43.51]	84.91 [44.46]	84.37 [43.51]	99.43 [76.09]	90.83 [59.01]	92.60 [59.84]	*	93.09 [57.51]
Burkholderia thailandensis MSMB43	83.85 [39.52]	83.83 [39.66]	83.74 [39.63]	91.97 [55.96]	90.61 [55.81]	92.40 [56.58]	91.54 [48.82]	*

## Sheet: Sheet1
Table S1. ANI values between B. singularis LMG 29584T and neighboring species
	Burkholderia singularis LMG 28154T	Burkholderia sp. TSV85	Burkholderia sp. TSV86	Burkholderia pseudomallei K96243	Burkholderia oklahomensis C6786T	Burkholderia thailandensis E264T	Burkholderia mallei ATCC 23344T	Burkholderia humptydooensis MSMB43T
Burkholderia singularis LMG 28154T	100	98.09	94.4	83.77	84.09	83.86	83.67	84.2
Burkholderia sp. TSV85	97.99	100	94.28	83.75	84.19	84.09	83.7	84.27
Burkholderia sp. TSV86	94.34	94.35	100	83.78	84.16	84.09	83.64	84.35
Burkholderia pseudomallei K96243	83.74	83.79	83.66	100	90.14	92.2	98.05	92.25
Burkholderia oklahomensis C6786T	83.81	83.9	83.68	89.59	100	89.77	89.39	90.55
Burkholderia thailandensis E264T	83.91	84.02	83.85	92.18	90.33	100	91.54	92.93
Burkholderia mallei ATCC 23344T	84.5	84.91	84.37	99.43	90.83	92.6	100	93.09
Burkholderia humptydooensis MSMB43T	83.85	83.83	83.74	91.97	90.61	92.4	91.54	100
