# Supplementary material for: Comparative Genomics of Burkholderia singularis sp. nov., a Low G+C Content, Free-Living Bacterium That Defies Taxonomic Dissection of the Genus Burkholderia
Source: Front Microbiol. 2017 Sep 6;8:1679. doi: 10.3389/fmicb.2017.01679 (PMC5592201; doi:10.3389/fmicb.2017.01679)
Supplement: Supplementary file 2 [file Table_2.XLSX]

## Sheet: Sheet1
core gene of B. pseudomallei K96243 absent in strain LMG 28154	COG assignment	COG category	Predicted product
AQ15_RS12995	COG3618	R	hydrolase
AQ15_RS13005	no assignment	.	hypothetical protein
AQ15_RS13015	no assignment	.	hypothetical protein
AQ15_RS13020	no assignment	.	hypothetical protein
AQ15_RS13025	no assignment	.	hypothetical protein
AQ15_RS13055	no assignment	.	lipoprotein
AQ15_RS13065	COG3673	S	hypothetical protein
AQ15_RS13070	no assignment	.	hypothetical protein
AQ15_RS13080	no assignment	.	hypothetical protein
AQ15_RS13090	COG4104	U	hypothetical protein
AQ15_RS13095	no assignment	.	membrane protein
AQ15_RS13295	COG4104	U	hypothetical protein
AQ15_RS13300	no assignment	.	hypothetical protein
AQ15_RS13305	no assignment	.	hypothetical protein
AQ15_RS13310	no assignment	.	hypothetical protein
AQ15_RS13405	no assignment	.	hypothetical protein
AQ15_RS13410	no assignment	.	hypothetical protein
AQ15_RS13635	no assignment	.	malonate transport-related system membrane protein
AQ15_RS13690	no assignment	.	membrane protein
AQ15_RS13705	no assignment	.	hypothetical protein
AQ15_RS13750	COG5486	S	hypothetical protein
AQ15_RS13755	COG5588	S	hypothetical protein
AQ15_RS13765	no assignment	.	hypothetical protein
AQ15_RS13770	no assignment	.	hypothetical protein
AQ15_RS13855	COG4117	P	b-type cytochrome
AQ15_RS13865	no assignment	.	hypothetical protein
AQ15_RS13940	COG1840	P	ABC transporter substrate-binding protein
AQ15_RS13975	no assignment	.	hypothetical protein
AQ15_RS13980	COG3211	R	exported alkaline phosphatase
AQ15_RS14045	COG1622	C	cytochrome C oxidase subunit II
AQ15_RS14050	no assignment	.	hypothetical protein
AQ15_RS14070	COG3577	R	hypothetical protein
AQ15_RS14720	no assignment	.	hypothetical protein
AQ15_RS14725	no assignment	.	phospholipase
AQ15_RS14740	no assignment	.	hypothetical protein
AQ15_RS14750	COG1595	K	sigma factor
AQ15_RS14775	COG5455	P	hypothetical protein
AQ15_RS14795	no assignment	.	hypothetical protein
AQ15_RS15145	no assignment	.	hypothetical protein
AQ15_RS15170	COG3911	R	hypothetical protein
AQ15_RS15285	COG2827	L	hypothetical protein
AQ15_RS15725	COG2258	S	hypothetical protein
AQ15_RS15775	no assignment	.	acetyltransferase
AQ15_RS15805	no assignment	.	FscRII
AQ15_RS16025	no assignment	.	hypothetical protein
AQ15_RS16525	COG0810	M	lipoprotein
AQ15_RS16530	no assignment	.	hypothetical protein
AQ15_RS16560	no assignment	.	hypothetical protein
AQ15_RS16770	COG3915	S	oxidoreductase
AQ15_RS16850	COG1926	R	phosphoribosyl transferase
AQ15_RS16855	COG1488	H	nicotinate phosphoribosyltransferase
AQ15_RS16860	no assignment	.	hydrolase
AQ15_RS16865	COG2312	Q	hypothetical protein
AQ15_RS16915	COG0277	C	hypothetical protein
AQ15_RS17520	no assignment	.	hypothetical protein
AQ15_RS17530	COG0599	R	hypothetical protein
AQ15_RS17580	no assignment	.	hypothetical protein
AQ15_RS18190	COG2350	R	hypothetical protein
AQ15_RS18220	no assignment	.	hypothetical protein
AQ15_RS18405	COG3162	S	hypothetical protein
AQ15_RS18435	no assignment	.	membrane protein
AQ15_RS18465	no assignment	.	hypothetical protein
AQ15_RS18500	no assignment	.	teicoplanin resistance protein VanZ
AQ15_RS18710	COG3142	P	hypothetical protein
AQ15_RS18730	no assignment	.	hypothetical protein
AQ15_RS18825	COG0596	HR	hydrolase
AQ15_RS18830	COG4541	S	hypothetical protein
AQ15_RS18835	COG1296	E	transporter
AQ15_RS18995	no assignment	.	avidin
AQ15_RS19025	COG3762	S	membrane protein
AQ15_RS19030	COG1512	S	lipoprotein
AQ15_RS19035	COG1704	S	hypothetical protein
AQ15_RS19270	COG5631	K	hypothetical protein
AQ15_RS20085	no assignment	.	hypothetical protein
AQ15_RS20140	no assignment	.	lipoprotein
AQ15_RS20195	no assignment	.	hypothetical protein
AQ15_RS20200	COG5519	S	membrane protein
AQ15_RS20280	no assignment	.	lipoprotein
AQ15_RS20285	no assignment	.	hypothetical protein
AQ15_RS20290	COG4520	M	hypothetical protein
AQ15_RS20375	COG0683	E	branched-chain amino acid ABC transporter substrate-binding protein
AQ15_RS20485	COG3190	N	flagellar biosynthesis protein FliO
AQ15_RS21135	COG3397	R	chitin-binding protein
AQ15_RS21140	COG0277	C	oxidoreductase
AQ15_RS21195	no assignment	.	membrane protein
AQ15_RS21580	COG2023	J	hypothetical protein
AQ15_RS22140	COG1514	J	2'-5' RNA ligase
AQ15_RS22375	COG3455	U	hypothetical protein
AQ15_RS22385	COG3521	U	lipoprotein
AQ15_RS22390	no assignment	.	lipoprotein
AQ15_RS22405	COG3157	U	hypothetical protein
AQ15_RS22410	COG3518	U	type VI secretion protein
AQ15_RS22430	COG3515	U	hypothetical protein
AQ15_RS22440	COG3913	S	hypothetical protein
AQ15_RS22450	COG3108	S	D-alanyl-D-alanine carboxypeptidase
AQ15_RS23030	COG2191	C	hypothetical protein
AQ15_RS23255	COG1513	P	cyanate hydratase
AQ15_RS24110	no assignment	.	hypothetical protein
AQ15_RS24115	no assignment	.	membrane protein
AQ15_RS24150	no assignment	.	O-antigen translocase
AQ15_RS24165	COG0438	M	hypothetical protein
AQ15_RS24445	COG0614	P	ABC transporter substrate-binding protein
AQ15_RS24545	COG5360	S	hypothetical protein
AQ15_RS24560	no assignment	.	hypothetical protein
AQ15_RS24900	COG1280	E	hypothetical protein
AQ15_RS25055	COG5460	S	hypothetical protein
AQ15_RS25130	no assignment	.	lipoprotein
AQ15_RS25485	COG3963	I	phospholipid methyltransferase
AQ15_RS25650	COG2133	G	sorbosone dehydrogenase
AQ15_RS25760	no assignment	.	hypothetical protein
AQ15_RS25785	no assignment	.	hypothetical protein
AQ15_RS25860	COG1556	C	membrane protein
AQ15_RS26270	COG0625	O	glutathione S-transferase
AQ15_RS26305	COG2703	T	hemerythrin
AQ15_RS26315	COG4309	S	hypothetical protein
AQ15_RS26320	COG2151	O	hypothetical protein
AQ15_RS26335	COG0719	O	Fe-S cluster assembly protein SufD
AQ15_RS26345	COG0719	O	cysteine desulfurase activator complex subunit SufB
AQ15_RS26350	COG3213	V	hypothetical protein
AQ15_RS26370	no assignment	.	membrane protein
AQ15_RS26380	COG0826	O	hypothetical protein
AQ15_RS26385	COG0826	O	hypothetical protein
AQ15_RS26390	COG3154	I	hypothetical protein
AQ15_RS26395	COG4273	S	hypothetical protein
AQ15_RS26400	COG1180	O	ribonucleoside-triphosphate reductase activating protein
AQ15_RS26405	COG1328	F	hypothetical protein
AQ15_RS26410	COG1328	F	ribonucleoside triphosphate reductase
AQ15_RS26415	COG3213	V	hypothetical protein
AQ15_RS26420	no assignment	.	hypothetical protein
AQ15_RS26425	COG2151	O	hypothetical protein
AQ15_RS26430	COG3256	P	hypothetical protein
AQ15_RS26510	no assignment	.	hypothetical protein
AQ15_RS26650	COG2181	CP	nitrate reductase subunit gamma
AQ15_RS26655	COG2180	CPO	nitrate reductase
AQ15_RS26750	COG1139	C	iron-sulfur-binding protein
AQ15_RS26920	no assignment	.	hypothetical protein
AQ15_RS26965	no assignment	.	hypothetical protein
AQ15_RS27040	no assignment	.	hypothetical protein
AQ15_RS27045	COG3240	IR	exported lipase
AQ15_RS27050	no assignment	.	hypothetical protein
AQ15_RS27080	COG4529	R	hypothetical protein
AQ15_RS27090	no assignment	.	hypothetical protein
AQ15_RS27100	COG1092	J	hypothetical protein
AQ15_RS27105	no assignment	.	hypothetical protein
AQ15_RS27110	no assignment	.	hypothetical protein
AQ15_RS27125	no assignment	.	hypothetical protein
AQ15_RS27140	COG4092	M	hypothetical protein
AQ15_RS27165	no assignment	.	hypothetical protein
AQ15_RS27610	COG3823	O	hypothetical protein
AQ15_RS27620	COG4312	R	hypothetical protein
AQ15_RS27845	no assignment	.	hypothetical protein
AQ15_RS27850	no assignment	.	hypothetical protein
AQ15_RS27855	no assignment	.	hypothetical protein
AQ15_RS27860	no assignment	.	hypothetical protein
AQ15_RS27865	COG4104	U	hypothetical protein
AQ15_RS27965	no assignment	.	ribosomal subunit interface protein
AQ15_RS27975	no assignment	.	hypothetical protein
AQ15_RS28085	no assignment	.	hypothetical protein
AQ15_RS28760	no assignment	.	hypothetical protein
AQ15_RS28780	no assignment	.	hypothetical protein
AQ15_RS28785	COG3655	K	transcriptional regulator
AQ15_RS28840	no assignment	.	hypothetical protein
AQ15_RS28885	COG3509	Q	depolymerase
AQ15_RS28930	no assignment	.	hypothetical protein
AQ15_RS28935	no assignment	.	hypothetical protein
AQ15_RS28995	COG3901	K	FMN-binding protein
AQ15_RS29090	COG0475	P	sodium/hydrogen exchanger
AQ15_RS29100	no assignment	.	hypothetical protein
AQ15_RS29130	no assignment	.	hypothetical protein
AQ15_RS29995	COG3812	S	hypothetical protein
AQ15_RS30035	no assignment	.	hypothetical protein
AQ15_RS30090	COG3539	N	hypothetical protein
AQ15_RS30095	COG3121	W	fimbrial protein
AQ15_RS30400	no assignment	.	hypothetical protein
AQ15_RS30540	no assignment	.	hypothetical protein
AQ15_RS30600	COG1196	D	hypothetical protein
AQ15_RS30795	no assignment	.	hypothetical protein
AQ15_RS30930	COG5485	R	hypothetical protein
AQ15_RS31275	no assignment	.	hypothetical protein
AQ15_RS31290	COG3007	I	trans-2-enoyl-CoA reductase
AQ15_RS00085	COG4315	S	lipoprotein
AQ15_RS00190	no assignment	.	bacteriophage protein
AQ15_RS00200	COG1839	F	membrane protein
AQ15_RS00280	COG4104	U	bacteriophage gp29 protein
AQ15_RS00285	no assignment	.	bacteriophage gp30 protein
AQ15_RS00290	no assignment	.	hypothetical protein
AQ15_RS00465	COG3109	T	hypothetical protein
AQ15_RS00490	COG2843	M	capsule biosynthesis protein
AQ15_RS00495	no assignment	.	hypothetical protein
AQ15_RS00505	no assignment	.	hypothetical protein
AQ15_RS00535	COG1653	G	thiamine pyridinylase
AQ15_RS00550	COG0207	F	thymidylate synthase
AQ15_RS00555	COG0859	M	hypothetical protein
AQ15_RS00595	COG0705	O	peptidase
AQ15_RS00605	no assignment	.	hypothetical protein
AQ15_RS00615	COG2345	K	hypothetical protein
AQ15_RS00640	COG2319	R	hypothetical protein
AQ15_RS00650	COG1262	O	hypothetical protein
AQ15_RS00660	COG2519	J	O-methyltransferase
AQ15_RS00665	COG0346	Q	glyoxylase/bleomycin resistance protein/dioxygenase superfamily protein
AQ15_RS00675	no assignment	.	membrane protein
AQ15_RS00680	no assignment	.	hypothetical protein
AQ15_RS00685	COG2771	K	LuxR family transcriptional regulator
AQ15_RS00705	COG2145	H	hydroxyethylthiazole kinase
AQ15_RS00720	COG2191	C	hypothetical protein
AQ15_RS00725	COG4309	S	hypothetical protein
AQ15_RS00735	no assignment	.	hypothetical protein
AQ15_RS00755	COG4237	C	hypothetical protein
AQ15_RS00760	COG0650	C	formate hydrogenlyase subunit 4
AQ15_RS01095	COG4104	U	hypothetical protein
AQ15_RS01100	no assignment	.	hypothetical protein
AQ15_RS01105	no assignment	.	membrane protein
AQ15_RS01170	COG4257	V	hypothetical protein
AQ15_RS01175	no assignment	.	hypothetical protein
AQ15_RS01205	no assignment	.	hypothetical protein
AQ15_RS01375	COG4390	S	hypothetical protein
AQ15_RS01535	no assignment	.	hypothetical protein
AQ15_RS01575	COG4122	R	O-methyltransferase
AQ15_RS01590	no assignment	.	hypothetical protein
AQ15_RS01610	COG2362	E	peptidase
AQ15_RS01640	COG1446	E	asparaginase
AQ15_RS01650	COG1292	M	BCCT family transporter
AQ15_RS01675	no assignment	.	hypothetical protein
AQ15_RS01755	COG3618	R	hypothetical protein
AQ15_RS01780	no assignment	.	hypothetical protein
AQ15_RS01790	COG2391	R	membrane protein
AQ15_RS01795	COG2391	R	hypothetical protein
AQ15_RS01800	COG0640	K	ArsR family transcriptional regulator
AQ15_RS01935	COG1764	V	peroxiredoxin
AQ15_RS02010	COG3132	S	hypothetical protein
AQ15_RS02015	no assignment	.	glutathione-S-transferase
AQ15_RS02220	COG1011	H	hydrolase
AQ15_RS02235	COG3395	S	HPr kinase
AQ15_RS02240	COG0235	G	aldolase
AQ15_RS02260	COG3555	O	aspartyl beta-hydroxylase
AQ15_RS02310	COG0640	K	ArsR family transcriptional regulator
AQ15_RS02315	no assignment	.	glyoxalase
AQ15_RS02320	COG0394	T	arsenate reductase
AQ15_RS02325	COG0798	P	sodium bile acid symporter family protein
AQ15_RS02330	no assignment	.	hypothetical protein
AQ15_RS02335	no assignment	.	tash protein pest motif family
AQ15_RS02340	no assignment	.	ATPase
AQ15_RS02475	COG5591	S	hypothetical protein
AQ15_RS02480	no assignment	.	Tat pathway signal protein
AQ15_RS02490	COG1477	H	thiamine biosynthesis lipoprotein
AQ15_RS02615	COG1262	O	hypothetical protein
AQ15_RS02635	COG0859	M	glycosyl transferase
AQ15_RS02650	no assignment	.	hypothetical protein
AQ15_RS02655	COG3515	U	type VI secretion protein ImpA
AQ15_RS02685	COG3518	U	hypothetical protein
AQ15_RS02720	no assignment	.	hypothetical protein
AQ15_RS02730	COG3521	U	type VI secretion protein
AQ15_RS02740	COG3455	U	type VI secretion system protein ImpK
AQ15_RS02750	COG5533	O	hypothetical protein
AQ15_RS02800	no assignment	.	hypothetical protein
AQ15_RS02810	no assignment	.	molecular chaperone
AQ15_RS02815	no assignment	.	effector protein BopA
AQ15_RS02825	no assignment	.	guanine nucleotide exchange factor BopE
AQ15_RS02840	no assignment	.	hypothetical protein
AQ15_RS02845	no assignment	.	translocator protein BipD
AQ15_RS02855	no assignment	.	effector protein BipC
AQ15_RS02860	no assignment	.	translocator protein BipB
AQ15_RS02865	COG1729	R	chaperone protein SicA
AQ15_RS02875	COG4791	U	type III secretion system protein
AQ15_RS02880	COG4794	U	hypothetical protein
AQ15_RS02895	no assignment	.	hypothetical protein
AQ15_RS02900	no assignment	.	hypothetical protein
AQ15_RS02910	no assignment	.	hypothetical protein
AQ15_RS02920	no assignment	.	type III secretion system protein
AQ15_RS02935	no assignment	.	type III secretion system protein
AQ15_RS02940	no assignment	.	type III secretion system protein
AQ15_RS02945	no assignment	.	type III secretion system protein
AQ15_RS02955	no assignment	.	type III secretion system protein
AQ15_RS02960	no assignment	.	type III secretion system protein
AQ15_RS02965	no assignment	.	hypothetical protein
AQ15_RS03095	no assignment	.	hypothetical protein
AQ15_RS03100	no assignment	.	hypothetical protein
AQ15_RS03110	no assignment	.	hypothetical protein
AQ15_RS03115	no assignment	.	hypothetical protein
AQ15_RS03130	COG3405	G	endo-1,4-D-glucanase
AQ15_RS03135	no assignment	.	cellulose synthase regulator
AQ15_RS03145	COG1476	K	transcriptional regulator
AQ15_RS03175	no assignment	.	hypothetical protein
AQ15_RS03190	no assignment	.	hypothetical protein
AQ15_RS03205	no assignment	.	pilus biosynthesis protein
AQ15_RS03210	no assignment	.	pilin transport protein PilM
AQ15_RS03215	no assignment	.	major pilin subunit
AQ15_RS03230	no assignment	.	type IV pilus biogenesis protein PilP
AQ15_RS03235	no assignment	.	PilO
AQ15_RS03240	COG1450	U	type IV pilus biosynthesis protein
AQ15_RS03245	no assignment	.	pili assembly chaperone
AQ15_RS03270	no assignment	.	hypothetical protein
AQ15_RS03275	no assignment	.	hypothetical protein
AQ15_RS03315	no assignment	.	type III secretion protein
AQ15_RS03355	no assignment	.	HPr kinase
AQ15_RS03395	no assignment	.	hypothetical protein
AQ15_RS03480	COG3287	S	hypothetical protein
AQ15_RS03490	no assignment	.	sugar-binding protein
AQ15_RS03495	no assignment	.	hypothetical protein
AQ15_RS03500	COG1999	O	hypothetical protein
AQ15_RS03505	COG3621	R	patatin
AQ15_RS03540	no assignment	.	hypothetical protein
AQ15_RS03710	no assignment	.	hypothetical protein
AQ15_RS03960	no assignment	.	hypothetical protein
AQ15_RS03970	no assignment	.	tyrosinase
AQ15_RS03975	no assignment	.	hypothetical protein
AQ15_RS04000	COG0687	E	ABC transporter substrate-binding protein
AQ15_RS04070	no assignment	.	SAM-dependent methyltransferase
AQ15_RS04340	COG2230	I	hypothetical protein
AQ15_RS04370	COG2909	K	hypothetical protein
AQ15_RS04380	COG1917	R	hypothetical protein
AQ15_RS04390	COG4569	Q	acetaldehyde dehydrogenase
AQ15_RS04405	COG0684	J	transferase
AQ15_RS04420	no assignment	.	hypothetical protein
AQ15_RS04435	COG0640	K	ArsR family transcriptional regulator
AQ15_RS04440	COG3832	S	hypothetical protein
AQ15_RS04545	no assignment	.	hypothetical protein
AQ15_RS04570	no assignment	.	hypothetical protein
AQ15_RS04610	no assignment	.	hypothetical protein
AQ15_RS04650	COG0406	G	phosphoglycerate mutase
AQ15_RS04675	no assignment	.	hypothetical protein
AQ15_RS04920	COG5517	Q	benzoate 1,2-dioxygenase subunit beta
AQ15_RS04985	COG1236	J	MBL fold hydrolase
AQ15_RS05030	no assignment	.	hypothetical protein
AQ15_RS05075	COG0845	MV	glycosyl hydrolase family 18
AQ15_RS05085	COG0577	V	ABC transporter permease
AQ15_RS05090	no assignment	.	membrane protein
AQ15_RS05135	no assignment	.	hypothetical protein
AQ15_RS05160	no assignment	.	ATP synthase F0 subunit B
AQ15_RS05165	COG0636	C	F0F1 ATP synthase subunit C
AQ15_RS05185	COG0355	C	F0F1 ATP synthase subunit epsilon
AQ15_RS05240	no assignment	.	hypothetical protein
AQ15_RS05345	COG2020	O	membrane protein
AQ15_RS05370	no assignment	.	hypothetical protein
AQ15_RS05385	no assignment	.	deoxyribonuclease
AQ15_RS05390	no assignment	.	hypothetical protein
AQ15_RS05395	no assignment	.	hypothetical protein
AQ15_RS05400	no assignment	.	hypothetical protein
AQ15_RS05405	COG1409	T	phosphoesterase
AQ15_RS05410	no assignment	.	hypothetical protein
AQ15_RS05415	no assignment	.	hypothetical protein
AQ15_RS05460	COG2602	V	class D beta-lactamase
AQ15_RS05470	COG3391	R	hypothetical protein
AQ15_RS05485	no assignment	.	hypothetical protein
AQ15_RS05490	no assignment	.	hypothetical protein
AQ15_RS05535	no assignment	.	hypothetical protein
AQ15_RS05540	no assignment	.	hypothetical protein
AQ15_RS05545	no assignment	.	hypothetical protein
AQ15_RS05550	no assignment	.	hypothetical protein
AQ15_RS05555	no assignment	.	hypothetical protein
AQ15_RS05585	COG3809	R	hypothetical protein
AQ15_RS05605	no assignment	.	outer membrane protein
AQ15_RS05700	COG2159	R	hypothetical protein
AQ15_RS05710	COG2050	Q	hypothetical protein
AQ15_RS05715	COG0596	HR	alpha/beta hydrolase
AQ15_RS05780	no assignment	.	hypothetical protein
AQ15_RS06000	COG3518	U	type VI secretion protein
AQ15_RS06020	COG3515	U	type VI secretion system protein
AQ15_RS06035	COG3913	S	type VI secretion system protein ImpM
AQ15_RS06055	COG3521	U	hypothetical protein
AQ15_RS06060	no assignment	.	lipoprotein
AQ15_RS06065	COG3456	TU	FHA-family protein
AQ15_RS06200	no assignment	.	hypothetical protein
AQ15_RS06275	COG4632	G	hypothetical protein
AQ15_RS06380	COG2962	S	hypothetical protein
AQ15_RS06465	COG0346	Q	hypothetical protein
AQ15_RS06475	COG2246	I	sugar translocase
AQ15_RS06480	COG2227	H	hypothetical protein
AQ15_RS06490	no assignment	.	hypothetical protein
AQ15_RS06495	no assignment	.	membrane protein
AQ15_RS06520	COG0606	O	hypothetical protein
AQ15_RS06535	no assignment	.	lipoprotein
AQ15_RS06540	COG4655	S	pilus assembly protein TadG
AQ15_RS06545	COG4961	UW	pilus assembly protein TadG
AQ15_RS06550	COG4961	UW	hypothetical protein
AQ15_RS06555	COG4963	UW	pilus assembly-related protein
AQ15_RS06760	no assignment	.	hypothetical protein
AQ15_RS06975	no assignment	.	hypothetical protein
AQ15_RS06980	no assignment	.	transcriptional regulator
AQ15_RS07000	COG1071	C	2-oxoisovalerate dehydrogenase subunit alpha
AQ15_RS07010	no assignment	.	hypothetical protein
AQ15_RS07025	COG2303	IR	cholesterol oxidase
AQ15_RS07050	COG2187	R	aminoglycoside phosphotransferase
AQ15_RS07060	COG0778	C	hypothetical protein
AQ15_RS07080	no assignment	.	hypothetical protein
AQ15_RS07165	COG1306	S	hypothetical protein
AQ15_RS07320	no assignment	.	4-carboxymuconolactone decarboxylase
AQ15_RS07330	no assignment	.	peptidase C45
AQ15_RS07405	COG5662	K	hypothetical protein
AQ15_RS07600	no assignment	.	hypothetical protein
AQ15_RS07715	COG4275	S	hypothetical protein
AQ15_RS07790	no assignment	.	hypothetical protein
AQ15_RS07855	no assignment	.	hypothetical protein
AQ15_RS07860	no assignment	.	hypothetical protein
AQ15_RS07865	COG4104	U	hypothetical protein
AQ15_RS07880	no assignment	.	hypothetical protein
AQ15_RS08115	COG3835	KT	transcriptional regulator
AQ15_RS08140	COG2813	J	methyltransferase
AQ15_RS08195	COG1940	KG	transcriptional regulator
AQ15_RS08275	no assignment	.	hypothetical protein
AQ15_RS08280	no assignment	.	hypothetical protein
AQ15_RS08425	COG3386	G	hypothetical protein
AQ15_RS08450	COG2514	Q	dioxygenase
AQ15_RS08455	no assignment	.	hypothetical protein
AQ15_RS08510	COG0596	HR	prolyl iminopeptidase
AQ15_RS08565	no assignment	.	hypothetical protein
AQ15_RS08570	no assignment	.	hypothetical protein
AQ15_RS08575	no assignment	.	hypothetical protein
AQ15_RS08940	no assignment	.	methyltransferase
AQ15_RS08995	COG2510	S	hypothetical protein
AQ15_RS09070	COG0679	R	transport-related membrane protein
AQ15_RS09085	no assignment	.	lipoprotein
AQ15_RS09100	COG3882	I	hypothetical protein
AQ15_RS09195	COG1139	C	iron-sulfur-binding protein
AQ15_RS09200	COG1556	C	hypothetical protein
AQ15_RS09205	COG1620	C	glycolate permease
AQ15_RS09225	COG2055	C	lactate dehydrogenase
AQ15_RS09330	COG1524	R	phosphonoacetate hydrolase
AQ15_RS09425	COG3193	S	hypothetical protein
AQ15_RS09545	COG5519	S	membrane protein
AQ15_RS09550	no assignment	.	splicing coactivator subunit
AQ15_RS09575	no assignment	.	hypothetical protein
AQ15_RS09910	COG0702	R	hypothetical protein
AQ15_RS09950	COG1796	L	phosphoesterase
AQ15_RS10045	no assignment	.	hypothetical protein
AQ15_RS10065	no assignment	.	hypothetical protein
AQ15_RS10105	COG0332	I	hypothetical protein
AQ15_RS10120	COG0491	R	MBL fold hydrolase
AQ15_RS10135	COG3686	S	hypothetical protein
AQ15_RS10220	COG1289	S	membrane protein
AQ15_RS10230	COG4977	K	dihydroxy-acid dehydratase
AQ15_RS10275	COG3515	U	hypothetical protein
AQ15_RS10415	COG1621	G	glycosyl hydrolase
AQ15_RS10420	no assignment	.	levansucrase
AQ15_RS10520	COG2234	O	aminopeptidase
AQ15_RS10615	COG0739	M	LasA protease
AQ15_RS10625	COG1605	E	isochorismate-pyruvate lyase
AQ15_RS10675	no assignment	.	hypothetical protein
AQ15_RS10680	no assignment	.	iron-regulated membrane protein
AQ15_RS10735	COG1917	R	hypothetical protein
AQ15_RS10795	COG1030	O	hypothetical protein
AQ15_RS10935	COG4312	R	hypothetical protein
AQ15_RS11070	no assignment	.	collagenase
AQ15_RS11075	no assignment	.	GCN5 family acetyltransferase
AQ15_RS11125	no assignment	.	LuxR family transcriptional regulator
AQ15_RS11335	no assignment	.	hypothetical protein
AQ15_RS11475	no assignment	.	DNA-binding protein
AQ15_RS11490	no assignment	.	hypothetical protein
AQ15_RS11530	COG4315	S	hypothetical protein
AQ15_RS11595	COG2508	K	DNA-binding protein
AQ15_RS11635	no assignment	.	hypothetical protein
AQ15_RS11640	no assignment	.	hypothetical protein
AQ15_RS11645	COG0657	I	hypothetical protein
AQ15_RS11660	no assignment	.	hypothetical protein
AQ15_RS11755	no assignment	.	hydrolase
AQ15_RS11760	COG2721	G	hydrolase
AQ15_RS11765	COG3618	R	hydrolase
AQ15_RS11785	COG3254	M	hypothetical protein
AQ15_RS11835	COG1309	K	TetR family transcriptional regulator
AQ15_RS11840	COG2050	Q	phenylacetic acid degradation protein
AQ15_RS11850	COG1272	U	hemolysin III
AQ15_RS11890	no assignment	.	2OG-Fe(II) oxygenase
AQ15_RS11895	no assignment	.	hypothetical protein
AQ15_RS11930	COG2373	R	hypothetical protein
AQ15_RS11940	no assignment	.	hypothetical protein
AQ15_RS11990	no assignment	.	peptidase
AQ15_RS12020	no assignment	.	hypothetical protein
AQ15_RS12115	no assignment	.	hypothetical protein
AQ15_RS12145	no assignment	.	hypothetical protein
AQ15_RS12225	no assignment	.	hypothetical protein
AQ15_RS12260	COG0640	K	ArsR family transcriptional regulator
AQ15_RS12345	no assignment	.	hypothetical protein
AQ15_RS12360	COG0662	G	cupin
AQ15_RS12385	COG1712	R	L-aspartate dehydrogenase
AQ15_RS12395	COG2514	Q	glyoxalase/bleomycin resistance protein/dioxygenase superfamily protein
AQ15_RS12445	no assignment	.	hypothetical protein
AQ15_RS12460	COG3554	S	hypothetical protein
AQ15_RS12530	no assignment	.	membrane protein
AQ15_RS12625	COG3539	N	hypothetical protein
AQ15_RS12675	no assignment	.	hypothetical protein
AQ15_RS12700	COG4625	S	serine protease
AQ15_RS12705	COG3751	JO	hypothetical protein
AQ15_RS12730	COG3781	P	hypothetical protein
AQ15_RS12750	COG5598	H	hypothetical protein
